# Supplementary material for: The Novel Structural Variation in the GHR Gene Is Associated with Growth Traits in Yaks (Bos grunniens)
Source: Animals (Basel). 2023 Feb 26;13(5):851. doi: 10.3390/ani13050851 (PMC10000137; doi:10.3390/ani13050851)
Supplement: Supplementary file 1 [file animals-13-00851-s001.zip]

Archive with 1 entries (1 files):
- animals-2024265-Supplementary.pdf
